# Supplementary material for: Resistance of Pseudomonas aeruginosa to Antibiotics During Long-Term Persistence in Patients with Cystic Fibrosis
Source: Antibiotics (Basel). 2025 Mar 14;14(3):302. doi: 10.3390/antibiotics14030302 (PMC11939139; doi:10.3390/antibiotics14030302)
Supplement: Supplementary file 1 [file antibiotics-14-00302-s001.zip]

Archive with 1 entries (1 files):
- antibiotics-3496244-supplementary.xlsx
