# Supplementary material for: Resistance of Pseudomonas aeruginosa to Antibiotics During Long-Term Persistence in Patients with Cystic Fibrosis
Source: Antibiotics (Basel). 2025 Mar 14;14(3):302. doi: 10.3390/antibiotics14030302 (PMC11939139; doi:10.3390/antibiotics14030302)
Supplement: Supplementary file 1 [file antibiotics-14-00302-s001.zip › antibiotics-3496244-supplementary.xlsx]

## Sheet: STable 1
Table S1. Genes, responsible for the resistance to antibacterial and chemical substances detected in the genomes of clinic strains of Pseudomonas aeruginos
	Patient 1		Patient 2				Patient 3	Patient 4	Patient 5
gene name	imb-25	imb-100	imb-54	imb-82	imb-102	imb-105	imb-101	imb-103	imb-104	Drug Class	Chemicals	Resistance Mechanism	AMR Gene Family	Antibiotic
AAC(6')-Ib9	AAC(6')-Ib9									aminoglycoside antibiotic		antibiotic inactivation	AAC(6')	amikacin; kanamycin A; tobramycin
APH(3')-IIb	APH(3')-IIb	APH(3')-IIb	APH(3')-IIb	APH(3')-IIb	APH(3')-IIb	APH(3')-IIb	APH(3')-IIb	APH(3')-IIb	APH(3')-IIb	aminoglycoside antibiotic		antibiotic inactivation	APH(3')	neomycin; ribostamycin; butirosin; kanamycin A; gentamicin B; paromomycin; gentamicin
APH(6)-Id	APH(6)-Id									aminoglycoside antibiotic		antibiotic inactivation	APH(6)	streptomycin
armA	armA									aminoglycoside antibiotic		antibiotic target alteration	16S rRNA methyltransferase (G1405)	dibekacin; amikacin; gentamicin C; sisomicin; netilmicin; kanamycin A; tobramycin; isepamicin; G418; arbekacin; gentamicin B; gentamicin
adeF								adeF		fluoroquinolone antibiotic; tetracycline antibiotic		antibiotic efflux	resistance-nodulation-cell division (RND) antibiotic efflux pump	tetracycline
ArmR						ArmR		ArmR	ArmR	macrolide antibiotic; fluoroquinolone antibiotic; monobactam; carbapenem; cephalosporin; penicillin beta-lactam; tetracycline antibiotic; peptide antibiotic; aminocoumarin antibiotic; diaminopyrimidine antibiotic; sulfonamide antibiotic; phenicol antibiotic		antibiotic efflux	resistance-nodulation-cell division (RND) antibiotic efflux pump	erythromycin; ciprofloxacin; tetracycline; ceftazidime; ceftriaxone; meropenem; novobiocin; azithromycin; trimethoprim; sulfamethoxazole; chloramphenicol; aztreonam; colistin A; colistin B; ampicillin; panipenem; trimethoprim-sulfamethoxazole
arnA	arnA	arnA	arnA	arnA	arnA	arnA	arnA	arnA	arnA	peptide antibiotic		antibiotic target alteration	pmr phosphoethanolamine transferase	polymyxin B
ArnT	ArnT	ArnT	ArnT	ArnT	ArnT	ArnT	ArnT	ArnT	ArnT	peptide antibiotic		antibiotic target alteration	pmr phosphoethanolamine transferase	colistin A; colistin B
basS	basS	basS	basS	basS	basS	basS	basS	basS	basS	peptide antibiotic		antibiotic target alteration; antibiotic efflux	pmr phosphoethanolamine transferase	polymyxin B
bcr-1	bcr-1	bcr-1	bcr-1	bcr-1	bcr-1	bcr-1	bcr-1	bcr-1	bcr-1	bicyclomycin-like antibiotic		antibiotic efflux	major facilitator superfamily (MFS) antibiotic efflux pump	bicyclomycin
catB7	catB7	catB7	catB7	catB7	catB7	catB7	catB7	catB7	catB7	phenicol antibiotic		antibiotic inactivation	chloramphenicol acetyltransferase (CAT)	azidamfenicol; chloramphenicol; thiamphenicol
cprR	cprR	cprR	cprR	cprR	cprR	cprR	cprR	cprR	cprR	peptide antibiotic		antibiotic target alteration; antibiotic efflux	pmr phosphoethanolamine transferase	polymyxin B; colistin A; colistin B
cprS	cprS	cprS	cprS	cprS	cprS	cprS	cprS	cprS	cprS	peptide antibiotic		antibiotic target alteration; antibiotic efflux	pmr phosphoethanolamine transferase	polymyxin B; colistin A; colistin B
CpxR	CpxR	CpxR	CpxR	CpxR	CpxR	CpxR	CpxR	CpxR	CpxR	macrolide antibiotic; fluoroquinolone antibiotic; monobactam; aminoglycoside antibiotic; carbapenem; cephalosporin; penicillin beta-lactam; tetracycline antibiotic; peptide antibiotic; aminocoumarin antibiotic; diaminopyrimidine antibiotic; sulfonamide antibiotic; phenicol antibiotic		antibiotic efflux	resistance-nodulation-cell division (RND) antibiotic efflux pump	neomycin; erythromycin; amikacin; ciprofloxacin; kanamycin A; tetracycline; tobramycin; ceftazidime; ceftriaxone; meropenem; novobiocin; azithromycin; trimethoprim; sulfamethoxazole; chloramphenicol; aztreonam; colistin A; colistin B; ampicillin; panipenem; trimethoprim-sulfamethoxazole; gentamicin
dfrB4	dfrB4									diaminopyrimidine antibiotic		antibiotic target replacement	trimethoprim resistant dihydrofolate reductase dfr	trimethoprim
emrE	emrE	emrE	emrE	emrE	emrE	emrE	emrE	emrE	emrE	aminoglycoside antibiotic		antibiotic efflux	small multidrug resistance (SMR) antibiotic efflux pump	gentamicin C; gentamicin
FosA	FosA	FosA	FosA	FosA	FosA	FosA	FosA	FosA	FosA	phosphonic acid antibiotic		antibiotic inactivation	fosfomycin thiol transferase	fosfomycin
FosA8	FosA8									phosphonic acid antibiotic		antibiotic inactivation	fosfomycin thiol transferase	fosfomycin
KpnF Klebsiella pneumoniae		KpnF								macrolide antibiotic; aminoglycoside antibiotic; cephalosporin; tetracycline antibiotic; peptide antibiotic; rifamycin antibiotic	disinfecting agents and antiseptics	antibiotic efflux	small multidrug resistance (SMR) antibiotic efflux pump	erythromycin; streptomycin; tetracycline; cefepime; ceftriaxone; rifampin; colistin A; colistin B; triclosan; benzalkonium chloride; chlorhexidine
MexA	MexA	MexA	MexA	MexA	MexA	MexA	MexA	MexA	MexA	macrolide antibiotic; fluoroquinolone antibiotic; monobactam; carbapenem; cephalosporin; penicillin beta-lactam; tetracycline antibiotic; peptide antibiotic; aminocoumarin antibiotic; diaminopyrimidine antibiotic; sulfonamide antibiotic; phenicol antibiotic		antibiotic efflux	resistance-nodulation-cell division (RND) antibiotic efflux pump	erythromycin; ciprofloxacin; tetracycline; ceftazidime; ceftriaxone; meropenem; novobiocin; azithromycin; trimethoprim; sulfamethoxazole; chloramphenicol; aztreonam; colistin A; colistin B; ampicillin; nalidixic acid; panipenem; ticarcillin; trimethoprim-sulfamethoxazole
MexB	MexB	MexB	MexB	MexB	MexB	MexB	MexB	MexB	MexB	macrolide antibiotic; fluoroquinolone antibiotic; monobactam; carbapenem; cephalosporin; penicillin beta-lactam; tetracycline antibiotic; peptide antibiotic; aminocoumarin antibiotic; diaminopyrimidine antibiotic; sulfonamide antibiotic; phenicol antibiotic		antibiotic efflux	resistance-nodulation-cell division (RND) antibiotic efflux pump	erythromycin; ciprofloxacin; tetracycline; ceftazidime; ceftriaxone; meropenem; novobiocin; azithromycin; trimethoprim; sulfamethoxazole; chloramphenicol; aztreonam; colistin A; colistin B; ampicillin; nalidixic acid; panipenem; ticarcillin; trimethoprim-sulfamethoxazole
MexC	MexC	MexC	MexC	MexC	MexC	MexC	MexC	MexC	MexC	macrolide antibiotic; fluoroquinolone antibiotic; aminoglycoside antibiotic; cephalosporin; penicillin beta-lactam; tetracycline antibiotic; aminocoumarin antibiotic; diaminopyrimidine antibiotic; phenicol antibiotic		antibiotic efflux	resistance-nodulation-cell division (RND) antibiotic efflux pump	erythromycin; gentamicin C; tetracycline; novobiocin; trimethoprim; chloramphenicol; ofloxacin; gentamicin
MexD	MexD	MexD	MexD	MexD	MexD	MexD	MexD	MexD	MexD	macrolide antibiotic; fluoroquinolone antibiotic; aminoglycoside antibiotic; cephalosporin; penicillin beta-lactam; tetracycline antibiotic; aminocoumarin antibiotic; diaminopyrimidine antibiotic; phenicol antibiotic		antibiotic efflux	resistance-nodulation-cell division (RND) antibiotic efflux pump	erythromycin; gentamicin C; tetracycline; novobiocin; trimethoprim; chloramphenicol; ofloxacin; gentamicin
MexE	MexE	MexE	MexE	MexE	MexE	MexE	MexE	MexE	MexE	fluoroquinolone antibiotic; diaminopyrimidine antibiotic; phenicol antibiotic		antibiotic efflux	resistance-nodulation-cell division (RND) antibiotic efflux pump	ciprofloxacin; trimethoprim; chloramphenicol; norfloxacin
MexF	MexF	MexF	MexF	MexF	MexF	MexF	MexF	MexF	MexF	fluoroquinolone antibiotic; diaminopyrimidine antibiotic; phenicol antibiotic		antibiotic efflux	resistance-nodulation-cell division (RND) antibiotic efflux pump	ciprofloxacin; trimethoprim; chloramphenicol; norfloxacin
MexG	MexG	MexG	MexG	MexG	MexG	MexG	MexG	MexG	MexG	fluoroquinolone antibiotic; tetracycline antibiotic	disinfecting agents and antiseptics	antibiotic efflux	resistance-nodulation-cell division (RND) antibiotic efflux pump	acriflavine; tetracycline; norfloxacin
MexH	MexH	MexH	MexH	MexH	MexH	MexH	MexH	MexH	MexH	fluoroquinolone antibiotic; tetracycline antibiotic	disinfecting agents and antiseptics	antibiotic efflux	resistance-nodulation-cell division (RND) antibiotic efflux pump	acriflavine; tetracycline; norfloxacin
MexI	MexI	MexI	MexI	MexI	MexI	MexI	MexI	MexI	MexI	fluoroquinolone antibiotic; tetracycline antibiotic	disinfecting agents and antiseptics	antibiotic efflux	resistance-nodulation-cell division (RND) antibiotic efflux pump	acriflavine; tetracycline; norfloxacin
MexJ	MexJ	MexJ	MexJ	MexJ	MexJ	MexJ	MexJ	MexJ	MexJ	macrolide antibiotic; tetracycline antibiotic	disinfecting agents and antiseptics	antibiotic efflux	resistance-nodulation-cell division (RND) antibiotic efflux pump	erythromycin; tetracycline; triclosan
MexK	MexK	MexK	MexK	MexK	MexK	MexK	MexK	MexK	MexK	macrolide antibiotic; tetracycline antibiotic	disinfecting agents and antiseptics	antibiotic efflux	resistance-nodulation-cell division (RND) antibiotic efflux pump	erythromycin; tetracycline; triclosan
MexL	MexL	MexL	MexL	MexL	MexL	MexL	MexL	MexL	MexL	macrolide antibiotic; tetracycline antibiotic	disinfecting agents and antiseptics	antibiotic efflux	resistance-nodulation-cell division (RND) antibiotic efflux pump	erythromycin; tetracycline; triclosan
mexM	mexM	mexM	mexM	mexM	mexM	mexM	mexM	mexM		phenicol antibiotic		antibiotic efflux	resistance-nodulation-cell division (RND) antibiotic efflux pump	chloramphenicol; thiamphenicol
mexN	mexN	mexN	mexN	mexN	mexN	mexN	mexN	mexN	mexN	phenicol antibiotic		antibiotic efflux	resistance-nodulation-cell division (RND) antibiotic efflux pump	chloramphenicol; thiamphenicol
mexP	mexP	mexP	mexP	mexP	mexP	mexP	mexP	mexP	mexP	macrolide antibiotic; carbapenem; tetracycline antibiotic; diaminopyrimidine antibiotic; phenicol antibiotic	disinfecting agents and antiseptics	antibiotic efflux	resistance-nodulation-cell division (RND) antibiotic efflux pump	erythromycin; acriflavine; tetracycline; imipenem; trimethoprim; chloramphenicol; thiamphenicol; kitasamycin; rokitamycin
mexQ	mexQ	mexQ	mexQ	mexQ	mexQ	mexQ	mexQ	mexQ	mexQ	macrolide antibiotic; carbapenem; tetracycline antibiotic; diaminopyrimidine antibiotic; phenicol antibiotic	disinfecting agents and antiseptics	antibiotic efflux	resistance-nodulation-cell division (RND) antibiotic efflux pump	erythromycin; acriflavine; tetracycline; imipenem; trimethoprim; chloramphenicol; thiamphenicol; kitasamycin; rokitamycin
MexR	MexR	MexR	MexR	MexR	MexR	MexR	MexR	MexR	MexR	macrolide antibiotic; fluoroquinolone antibiotic; monobactam; carbapenem; cephalosporin; penicillin beta-lactam; tetracycline antibiotic; peptide antibiotic; aminocoumarin antibiotic; diaminopyrimidine antibiotic; sulfonamide antibiotic; phenicol antibiotic		antibiotic target alteration; antibiotic efflux	resistance-nodulation-cell division (RND) antibiotic efflux pump	erythromycin; ciprofloxacin; tetracycline; ceftazidime; ceftriaxone; meropenem; novobiocin; azithromycin; trimethoprim; sulfamethoxazole; chloramphenicol; aztreonam; colistin A; colistin B; ampicillin; panipenem; trimethoprim-sulfamethoxazole
MexS	MexS	MexS	MexS	MexS	MexS	MexS	MexS	MexS	MexS	fluoroquinolone antibiotic; diaminopyrimidine antibiotic; phenicol antibiotic		antibiotic efflux	resistance-nodulation-cell division (RND) antibiotic efflux pump	ciprofloxacin; trimethoprim; chloramphenicol
MexT	MexT	MexT	MexT	MexT	MexT	MexT	MexT	MexT	MexT	fluoroquinolone antibiotic; diaminopyrimidine antibiotic; phenicol antibiotic		antibiotic efflux	resistance-nodulation-cell division (RND) antibiotic efflux pump	ciprofloxacin; trimethoprim; chloramphenicol
MexV	MexV	MexV	MexV	MexV	MexV	MexV	MexV	MexV	MexV	macrolide antibiotic; fluoroquinolone antibiotic; tetracycline antibiotic; phenicol antibiotic	disinfecting agents and antiseptics	antibiotic efflux	resistance-nodulation-cell division (RND) antibiotic efflux pump	erythromycin; acriflavine; tetracycline; chloramphenicol
MexW	MexW	MexW	MexW	MexW	MexW	MexW	MexW	MexW	MexW	macrolide antibiotic; fluoroquinolone antibiotic; tetracycline antibiotic; phenicol antibiotic	disinfecting agents and antiseptics	antibiotic efflux	resistance-nodulation-cell division (RND) antibiotic efflux pump	erythromycin; acriflavine; tetracycline; chloramphenicol
mexY	mexY	mexY	mexY	mexY	mexY	mexY	mexY	mexY	mexY	macrolide antibiotic; fluoroquinolone antibiotic; aminoglycoside antibiotic; carbapenem; cephalosporin; penicillin beta-lactam; tetracycline antibiotic; phenicol antibiotic	disinfecting agents and antiseptics	antibiotic efflux	resistance-nodulation-cell division (RND) antibiotic efflux pump	erythromycin; amikacin; gentamicin C; ciprofloxacin; acriflavine; tetracycline; tobramycin; meropenem; chloramphenicol; arbekacin; norfloxacin; ofloxacin; gentamicin
MexZ	MexZ	MexZ	MexZ	MexZ	MexZ	MexZ	MexZ	MexZ	MexZ	macrolide antibiotic; fluoroquinolone antibiotic; aminoglycoside antibiotic; carbapenem; cephalosporin; penicillin beta-lactam; tetracycline antibiotic; phenicol antibiotic	disinfecting agents and antiseptics	antibiotic efflux	resistance-nodulation-cell division (RND) antibiotic efflux pump	erythromycin; amikacin; gentamicin C; ciprofloxacin; acriflavine; tetracycline; tobramycin; meropenem; chloramphenicol; arbekacin; norfloxacin; ofloxacin; gentamicin
MuxA	MuxA	MuxA	MuxA	MuxA	MuxA	MuxA	MuxA	MuxA	MuxA	macrolide antibiotic; monobactam; tetracycline antibiotic; aminocoumarin antibiotic		antibiotic efflux	resistance-nodulation-cell division (RND) antibiotic efflux pump	erythromycin; tetracycline; novobiocin; aztreonam; kitasamycin; rokitamycin
MuxB	MuxB	MuxB	MuxB	MuxB	MuxB	MuxB	MuxB	MuxB	MuxB	macrolide antibiotic; monobactam; tetracycline antibiotic; aminocoumarin antibiotic		antibiotic efflux	resistance-nodulation-cell division (RND) antibiotic efflux pump	erythromycin; tetracycline; novobiocin; aztreonam; kitasamycin; rokitamycin
MuxC	MuxC	MuxC	MuxC	MuxC	MuxC	MuxC	MuxC	MuxC	MuxC	macrolide antibiotic; monobactam; tetracycline antibiotic; aminocoumarin antibiotic		antibiotic efflux	resistance-nodulation-cell division (RND) antibiotic efflux pump	erythromycin; tetracycline; novobiocin; aztreonam; kitasamycin; rokitamycin
nalC	nalC	nalC	nalC	nalC	nalC	nalC	nalC	nalC	nalC	macrolide antibiotic; fluoroquinolone antibiotic; monobactam; carbapenem; cephalosporin; penicillin beta-lactam; tetracycline antibiotic; peptide antibiotic; aminocoumarin antibiotic; diaminopyrimidine antibiotic; sulfonamide antibiotic; phenicol antibiotic		antibiotic efflux	resistance-nodulation-cell division (RND) antibiotic efflux pump	erythromycin; ciprofloxacin; tetracycline; ceftazidime; ceftriaxone; meropenem; novobiocin; azithromycin; trimethoprim; sulfamethoxazole; chloramphenicol; aztreonam; colistin A; colistin B; ampicillin; panipenem; trimethoprim-sulfamethoxazole
nalD	nalD	nalD	nalD	nalD	nalD	nalD	nalD	nalD	nalD	macrolide antibiotic; fluoroquinolone antibiotic; monobactam; carbapenem; cephalosporin; penicillin beta-lactam; tetracycline antibiotic; peptide antibiotic; aminocoumarin antibiotic; diaminopyrimidine antibiotic; sulfonamide antibiotic; phenicol antibiotic		antibiotic efflux	resistance-nodulation-cell division (RND) antibiotic efflux pump	erythromycin; ciprofloxacin; tetracycline; ceftazidime; ceftriaxone; meropenem; novobiocin; azithromycin; trimethoprim; sulfamethoxazole; chloramphenicol; aztreonam; colistin A; colistin B; ampicillin; nalidixic acid; panipenem; ticarcillin; trimethoprim-sulfamethoxazole
OpmB	OpmB	OpmB	OpmB	OpmB	OpmB	OpmB	OpmB	OpmB	OpmB	macrolide antibiotic; monobactam; tetracycline antibiotic; aminocoumarin antibiotic		antibiotic efflux	resistance-nodulation-cell division (RND) antibiotic efflux pump	erythromycin; tetracycline; novobiocin; aztreonam; kitasamycin; rokitamycin
OpmD	OpmD	OpmD	OpmD	OpmD	OpmD	OpmD	OpmD	OpmD	OpmD	fluoroquinolone antibiotic; tetracycline antibiotic	disinfecting agents and antiseptics	antibiotic efflux	resistance-nodulation-cell division (RND) antibiotic efflux pump	acriflavine; tetracycline; norfloxacin
opmE	opmE	opmE	opmE	opmE	opmE	opmE	opmE	opmE	opmE	macrolide antibiotic; carbapenem; tetracycline antibiotic; diaminopyrimidine antibiotic; phenicol antibiotic	disinfecting agents and antiseptics	antibiotic efflux	resistance-nodulation-cell division (RND) antibiotic efflux pump	erythromycin; acriflavine; tetracycline; imipenem; trimethoprim; chloramphenicol; thiamphenicol; kitasamycin; rokitamycin
OpmH	OpmH	OpmH	OpmH	OpmH	OpmH	OpmH	OpmH	OpmH	OpmH		disinfecting agents and antiseptics	antibiotic efflux	resistance-nodulation-cell division (RND) antibiotic efflux pump	triclosan
OprJ	OprJ	OprJ	OprJ	OprJ	OprJ	OprJ	OprJ	OprJ	OprJ	macrolide antibiotic; fluoroquinolone antibiotic; aminoglycoside antibiotic; cephalosporin; penicillin beta-lactam; tetracycline antibiotic; aminocoumarin antibiotic; diaminopyrimidine antibiotic; phenicol antibiotic		antibiotic efflux	resistance-nodulation-cell division (RND) antibiotic efflux pump	erythromycin; gentamicin C; tetracycline; novobiocin; trimethoprim; chloramphenicol; ofloxacin; gentamicin
OprM	OprM	OprM	OprM	OprM	OprM	OprM	OprM	OprM	OprM	macrolide antibiotic; fluoroquinolone antibiotic; monobactam; aminoglycoside antibiotic; carbapenem; cephalosporin; penicillin beta-lactam; tetracycline antibiotic; peptide antibiotic; aminocoumarin antibiotic; diaminopyrimidine antibiotic; sulfonamide antibiotic; phenicol antibiotic	disinfecting agents and antiseptics	antibiotic efflux	resistance-nodulation-cell division (RND) antibiotic efflux pump	erythromycin; amikacin; gentamicin C; ciprofloxacin; acriflavine; tetracycline; tobramycin; ceftazidime; ceftriaxone; meropenem; novobiocin; azithromycin; trimethoprim; sulfamethoxazole; chloramphenicol; thiamphenicol; aztreonam; colistin A; colistin B; ampicillin; nalidixic acid; norfloxacin; ofloxacin; panipenem; ticarcillin; trimethoprim-sulfamethoxazole; gentamicin
OprN	OprN	OprN	OprN	OprN	OprN	OprN	OprN	OprN	OprN	fluoroquinolone antibiotic; diaminopyrimidine antibiotic; phenicol antibiotic		antibiotic efflux	resistance-nodulation-cell division (RND) antibiotic efflux pump	ciprofloxacin; trimethoprim; chloramphenicol; norfloxacin
OXA	OXA-396	OXA-396	OXA-906	OXA-486	OXA-486	OXA-486	OXA-494	OXA-904	OXA-50	penicillin beta-lactam		antibiotic inactivation	OXA beta-lactamase; OXA-50-like beta-lactamase	oxacillin
ParR	ParR	ParR	ParR	ParR	ParR	ParR	ParR	ParR	ParR	macrolide antibiotic; fluoroquinolone antibiotic; monobactam; aminoglycoside antibiotic; carbapenem; cephalosporin; penicillin beta-lactam; tetracycline antibiotic; phenicol antibiotic	disinfecting agents and antiseptics	antibiotic efflux; reduced permeability to antibiotic	resistance-nodulation-cell division (RND) antibiotic efflux pump; Outer Membrane Porin (Opr)	erythromycin; amikacin; gentamicin C; ciprofloxacin; acriflavine; tetracycline; tobramycin; meropenem; imipenem; chloramphenicol; norfloxacin; ofloxacin; gentamicin
ParS	ParS	ParS	ParS	ParS	ParS	ParS	ParS	ParS	ParS	macrolide antibiotic; fluoroquinolone antibiotic; monobactam; aminoglycoside antibiotic; carbapenem; cephalosporin; penicillin beta-lactam; tetracycline antibiotic; phenicol antibiotic	disinfecting agents and antiseptics	antibiotic efflux; reduced permeability to antibiotic	resistance-nodulation-cell division (RND) antibiotic efflux pump; Outer Membrane Porin (Opr)	erythromycin; amikacin; gentamicin C; ciprofloxacin; acriflavine; tetracycline; tobramycin; meropenem; imipenem; chloramphenicol; norfloxacin; ofloxacin; gentamicin
PDC-3	PDC-3	PDC-3		PDC-3	PDC-3	PDC-3	PDC-3	PDC-3		monobactam; carbapenem; cephalosporin; penicillin beta-lactam		antibiotic inactivation	PDC beta-lactamase	cefoxitin; cefazolin; ceftazidime; ceftriaxone; ampicillin; cefixime; cefalotin
PDC-1									PDC-1	monobactam; carbapenem; cephalosporin		antibiotic inactivation	PDC beta-lactamase
PDC-59			PDC-59							monobactam; carbapenem; cephalosporin		antibiotic inactivation	PDC beta-lactamase
PmpM	PmpM	PmpM	PmpM	PmpM	PmpM	PmpM	PmpM	PmpM	PmpM	fluoroquinolone antibiotic; aminoglycoside antibiotic	disinfecting agents and antiseptics	antibiotic efflux	multidrug and toxic compound extrusion (MATE) transporter	neomycin; benzalkonium chloride; chlorhexidine
qacEdelta1	qacEdelta1										disinfecting agents and antiseptics	antibiotic efflux	major facilitator superfamily (MFS) antibiotic efflux pump
qacJ				qacJ							disinfecting agents and antiseptics	antibiotic efflux	small multidrug resistance (SMR) antibiotic efflux pump	benzalkonium chloride
rsmA	rsmA	rsmA	rsmA	rsmA	rsmA	rsmA	rsmA	rsmA	rsmA	fluoroquinolone antibiotic; diaminopyrimidine antibiotic; phenicol antibiotic		antibiotic efflux	resistance-nodulation-cell division (RND) antibiotic efflux pump	trimethoprim; chloramphenicol
soxR	soxR	soxR	soxR	soxR	soxR	soxR	soxR	soxR	soxR	fluoroquinolone antibiotic; cephalosporin; glycylcycline; penicillin beta-lactam; tetracycline antibiotic; rifamycin antibiotic; phenicol antibiotic	disinfecting agents and antiseptics	antibiotic target alteration; antibiotic efflux	ATP-binding cassette (ABC) antibiotic efflux pump; major facilitator superfamily (MFS) antibiotic efflux pump; resistance-nodulation-cell division (RND) antibiotic efflux pump	tigecycline; ciprofloxacin; acriflavine; tetracycline; rifampin; chloramphenicol; ampicillin; norfloxacin; cefalotin; triclosan
sul1	sul1									sulfonamide antibiotic		antibiotic target replacement	sulfonamide resistant sul	sulfadiazine; sulfadimidine; sulfadoxine; sulfamethoxazole; sulfisoxazole; sulfacetamide; mafenide; sulfasalazine; sulfamethizole
TriA	TriA	TriA	TriA	TriA	TriA	TriA	TriA	TriA	TriA		disinfecting agents and antiseptics	antibiotic efflux	resistance-nodulation-cell division (RND) antibiotic efflux pump	triclosan
TriB	TriB	TriB	TriB	TriB	TriB	TriB	TriB	TriB	TriB		disinfecting agents and antiseptics	antibiotic efflux	resistance-nodulation-cell division (RND) antibiotic efflux pump	triclosan
TriC	TriC	TriC	TriC	TriC	TriC	TriC	TriC	TriC	TriC		disinfecting agents and antiseptics	antibiotic efflux	resistance-nodulation-cell division (RND) antibiotic efflux pump	triclosan
Type A NfxB	Type A NfxB	Type A NfxB	Type A NfxB	Type A NfxB	Type A NfxB	Type A NfxB	Type A NfxB	Type A NfxB	Type A NfxB	macrolide antibiotic; fluoroquinolone antibiotic; cephalosporin; penicillin beta-lactam; tetracycline antibiotic; aminocoumarin antibiotic; diaminopyrimidine antibiotic; phenicol antibiotic		antibiotic efflux	resistance-nodulation-cell division (RND) antibiotic efflux pump	erythromycin; tetracycline; novobiocin; trimethoprim; chloramphenicol; ofloxacin
vanW gene in vanG cluster	vanW gene in vanG cluster	vanW gene in vanG cluster	vanW gene in vanG cluster	vanW gene in vanG cluster	vanW gene in vanG cluster	vanW gene in vanG cluster	vanW gene in vanG cluster	vanW gene in vanG cluster	vanW gene in vanG cluster	glycopeptide antibiotic		antibiotic target alteration	vanW; glycopeptide resistance gene cluster	vancomycin
YajC	YajC	YajC	YajC	YajC	YajC	YajC	YajC	YajC	YajC	fluoroquinolone antibiotic; cephalosporin; glycylcycline; penicillin beta-lactam; tetracycline antibiotic; oxazolidinone antibiotic; glycopeptide antibiotic; rifamycin antibiotic; phenicol antibiotic	disinfecting agents and antiseptics	antibiotic efflux	resistance-nodulation-cell division (RND) antibiotic efflux pump	vancomycin; tigecycline; tetracycline; linezolid; rifampin; chloramphenicol; ampicillin; cefalotin; triclosan
